# Supplementary material for: Transcriptome Analysis Reveals Changes in Whole Gene Expression, Biological Process, and Molecular Functions Induced by Nickel in Jack Pine (Pinus banksiana)
Source: Plants (Basel). 2023 Aug 7;12(15):2889. doi: 10.3390/plants12152889 (PMC10421529; doi:10.3390/plants12152889)
Supplement: Supplementary file 1 [file plants-12-02889-s001.zip]

Archive with 1 entries (1 files):
- plants-2435212-supplementary.pdf
